# Supplementary material for: Driving frugal innovation in SMEs: how sustainable leadership, knowledge sources and information credibility make a difference
Source: Front Sociol. 2024 Mar 1;9:1344704. doi: 10.3389/fsoc.2024.1344704 (PMC10941759; doi:10.3389/fsoc.2024.1344704)
Supplement: Supplementary file 2 [file Data_Sheet_2.csv]

KAT1	KAT2	KAT3	KAT4	KAM1	KAM2	KAM3	CCE1	CCE2	CCE3	CCN1	CCN2	CCN3	CCI1	CCI2	CCI3	SK1	SK2	SK3	SK4	SK5	SK6	FI1	FI2	FI3	FI4	FI5	FI6	FI7	FI8	FI9	FI10	IC1	IC2	IC3	IC4	SL1	SL2	SL3	SL4	SL5	SL6	SL7	SL8	SL9	SL10
4	5	5	5	5	5	4	4	4	5	5	4	4	4	5	5	4	5	4	5	4	4	4	5	4	5	4	4	5	5	5	4	5	5	5	5	4	4	5	5	4	4	4	4	4	4
5	4	5	4	4	4	4	5	5	5	5	5	5	5	5	5	5	5	5	4	5	5	5	5	5	5	5	5	4	5	4	4	5	5	4	4	5	5	5	5	5	5	5	5	5	5
5	5	4	4	5	5	4	4	4	5	5	4	4	4	5	5	5	5	5	3	5	4	5	5	4	5	4	5	5	4	4	4	5	5	5	5	4	4	5	5	4	4	4	4	4	4
4	5	5	5	4	5	4	5	4	5	4	5	4	4	5	4	5	5	5	5	5	4	4	4	5	4	5	4	5	5	5	5	4	4	4	5	5	4	5	4	5	4	5	5	5	4
4	5	4	4	5	5	5	4	4	4	4	4	4	4	4	4	5	5	5	5	5	4	5	5	4	4	4	4	5	4	4	5	4	4	4	5	4	4	4	4	4	4	4	4	4	4
4	5	5	5	4	3	5	5	4	4	4	5	4	4	4	4	5	5	5	5	5	4	5	4	5	4	5	4	5	5	5	4	5	5	5	5	4	5	4	4	5	4	5	5	5	4
4	4	4	5	5	5	5	4	4	4	4	4	4	4	4	4	5	5	5	4	5	4	4	4	5	4	4	4	4	4	4	5	4	4	5	5	4	4	4	4	4	4	4	4	4	5
4	5	4	5	5	5	5	4	4	4	3	4	4	4	4	4	5	5	5	5	5	4	5	5	4	3	4	4	5	4	4	4	5	5	4	4	5	4	4	4	5	4	4	4	4	5
5	3	4	5	5	5	5	4	4	4	4	4	4	4	4	4	5	5	5	5	5	4	5	5	5	4	4	5	5	4	4	5	4	4	5	4	5	5	5	5	5	4	5	4	4	5
5	5	4	5	5	4	5	4	4	5	5	4	4	3	4	4	5	5	5	4	5	3	4	5	5	3	4	5	5	4	4	4	4	4	4	4	5	4	4	5	5	4	4	4	4	5
4	4	5	5	4	3	5	4	5	4	4	5	4	4	4	4	5	5	5	5	5	4	5	5	3	4	5	4	4	5	4	5	5	5	5	5	4	5	5	4	4	5	4	5	5	5
4	4	5	5	5	5	5	4	4	4	4	4	4	4	5	4	5	5	5	5	5	4	5	5	5	4	4	4	4	3	4	4	4	4	5	4	5	4	4	5	4	5	5	4	4	4
4	5	5	5	5	5	4	4	5	5	5	5	5	4	4	4	5	5	5	4	5	4	4	5	5	4	4	4	5	5	4	5	5	5	4	5	4	3	4	4	4	5	5	4	4	4
4	5	5	4	5	4	4	4	4	4	4	5	4	5	5	5	4	4	5	5	5	5	4	5	4	5	4	4	5	5	4	4	4	4	5	4	5	5	5	5	3	4	5	4	4	5
4	4	5	5	4	3	5	4	5	5	5	4	5	4	2	4	5	5	5	5	5	4	5	4	5	4	5	4	4	5	5	4	4	5	4	4	4	5	4	4	4	5	5	5	3	4
4	5	3	5	4	4	5	4	4	3	4	5	4	4	5	5	4	4	3	4	5	5	4	4	5	5	5	4	5	3	4	4	5	4	5	5	5	5	4	5	5	4	4	5	5	5
4	4	5	5	5	5	4	5	4	4	5	5	4	5	4	4	5	4	5	4	5	4	5	4	4	4	4	4	4	5	4	4	4	5	4	4	5	5	4	4	4	5	4	4	5	4
4	5	4	5	3	5	5	4	4	5	4	5	4	4	4	4	4	4	5	5	4	4	5	5	5	4	4	4	5	4	5	5	4	5	5	5	4	4	5	4	4	4	4	4	5	4
4	4	5	5	4	4	4	4	4	4	5	4	5	5	5	5	5	5	4	5	4	5	5	5	5	5	5	4	4	5	5	5	5	4	4	4	5	4	5	5	5	5	5	5	5	5
5	4	5	4	4	5	5	5	5	4	5	4	5	4	4	4	5	4	5	5	4	4	4	5	4	5	5	5	4	5	4	4	5	4	4	4	4	4	5	5	5	4	5	5	5	4
5	5	4	5	4	4	4	5	5	5	4	5	5	5	5	5	4	5	4	5	5	5	5	5	5	5	5	5	5	4	4	4	5	4	5	5	5	5	4	5	5	5	3	4	5	5
4	5	5	5	4	4	4	4	4	5	4	5	5	4	4	4	5	4	5	5	5	5	5	4	5	4	5	4	5	5	5	5	4	5	4	4	5	4	4	4	5	4	4	5	5	5
4	5	3	5	3	4	5	4	4	5	4	4	5	4	4	5	4	4	4	4	5	5	4	5	4	5	4	4	5	4	4	5	5	4	5	5	4	5	5	5	5	4	5	4	4	5
5	4	5	5	5	4	5	5	5	4	5	3	5	4	5	4	5	5	5	5	5	5	5	5	4	5	4	5	4	5	4	4	5	4	4	4	5	4	4	5	5	4	4	5	4	5
5	5	4	5	4	4	5	4	5	5	4	4	5	4	4	5	4	4	5	5	3	5	5	5	5	5	5	5	5	4	4	4	5	4	4	4	5	5	5	4	4	5	4	5	5	5
4	5	5	5	5	5	4	4	4	5	4	5	4	5	4	5	5	5	4	4	5	4	4	4	5	5	4	4	3	5	5	5	5	4	5	5	4	4	4	5	4	5	5	5	4	4
4	5	4	4	4	4	5	4	4	5	4	4	5	5	5	4	4	4	5	5	5	5	5	5	4	5	5	4	5	4	4	5	5	3	4	4	5	4	4	4	4	5	5	5	5	5
4	5	5	5	4	4	5	5	5	5	4	4	5	4	5	4	4	4	4	5	5	5	4	4	5	4	3	4	5	5	5	4	4	5	4	4	5	3	5	5	5	4	5	5	5	5
4	4	4	5	5	5	5	4	5	5	4	5	4	4	5	4	5	5	5	5	5	4	5	4	5	4	4	4	4	4	4	5	4	5	5	5	4	4	4	5	3	5	5	5	5	5
5	5	4	5	5	5	5	5	4	4	5	5	5	5	4	5	4	4	5	4	5	4	4	5	4	4	4	5	5	4	4	4	4	5	5	5	4	5	5	4	5	4	4	5	3	5
4	5	5	5	5	5	4	4	5	4	5	5	4	5	5	4	5	5	4	5	5	4	5	4	5	5	4	4	5	5	5	5	5	4	5	5	4	3	4	5	4	5	4	5	5	5
4	5	4	5	5	5	4	4	4	5	4	4	5	4	5	4	4	4	5	5	5	4	5	5	5	4	4	4	5	4	4	5	4	5	5	5	4	4	5	4	4	4	4	5	5	5
4	5	5	5	4	4	4	5	5	5	5	5	4	4	5	4	4	4	5	4	5	5	3	4	4	5	5	3	5	5	5	4	5	4	4	4	5	5	5	5	5	5	5	5	5	5
4	4	4	5	4	4	5	5	5	4	4	5	5	5	5	4	5	5	4	5	5	3	5	4	5	4	5	4	4	4	4	5	4	5	4	4	5	5	4	4	5	5	5	5	5	5
4	5	5	5	5	5	4	4	4	5	5	5	4	5	5	4	4	4	5	5	5	4	5	5	5	5	4	4	5	5	5	4	5	4	4	4	5	4	4	5	4	4	4	4	4	4
4	5	5	5	4	4	4	5	5	5	5	5	5	4	4	5	4	4	5	4	3	5	4	4	4	5	5	4	5	5	5	4	5	5	5	5	5	4	5	5	5	5	5	5	5	5
5	4	5	5	4	3	4	4	5	2	4	4	4	3	4	5	5	5	4	5	5	5	5	4	5	4	4	5	4	5	5	5	4	4	4	5	5	4	4	4	4	5	4	4	4	5
5	4	5	5	5	5	5	5	4	3	4	5	5	4	5	5	5	5	5	4	4	5	4	5	5	4	4	5	4	5	4	4	4	5	5	4	4	5	4	4	4	4	5	5	4	4
5	5	4	4	4	3	4	5	4	4	5	4	4	4	5	4	5	5	5	4	5	4	5	5	4	4	5	5	5	4	4	4	4	4	4	5	4	5	5	5	5	5	5	5	5	4
3	5	5	5	5	5	4	5	4	4	4	4	4	4	5	5	5	5	5	4	4	4	4	4	5	5	4	4	5	5	5	5	5	4	4	4	4	5	5	4	4	5	5	4	4	5
4	5	4	4	5	5	5	4	5	4	5	5	5	5	4	4	5	5	5	5	5	4	5	5	4	4	4	4	5	4	4	5	4	5	5	5	5	4	5	5	5	4	4	5	4	5
5	4	5	5	5	5	3	4	5	4	4	4	4	4	5	4	5	5	5	5	5	4	5	5	5	4	3	5	4	5	4	4	4	4	4	5	4	5	5	4	4	5	4	5	5	5
5	5	4	4	4	5	5	5	5	4	5	5	3	5	4	4	5	5	5	5	5	4	4	5	5	4	5	5	5	4	4	4	4	5	5	4	5	4	4	4	4	4	4	5	5	4
4	5	5	5	4	4	5	5	5	4	4	4	4	4	5	5	5	5	3	4	5	5	5	5	4	5	5	4	5	5	5	5	5	4	4	5	4	5	4	5	5	5	5	5	5	5
5	4	5	5	5	5	5	4	5	5	4	4	5	4	4	4	5	5	5	5	5	4	3	5	5	4	4	5	4	5	4	4	4	5	5	5	4	4	4	4	4	5	4	4	5	4
5	5	4	5	5	5	4	5	5	4	4	5	4	5	5	4	5	5	5	5	5	4	4	5	5	4	4	3	5	4	4	4	4	5	5	5	4	4	5	5	5	4	5	4	4	4
4	5	5	5	4	4	4	4	5	4	4	4	5	4	5	4	5	5	5	4	5	5	5	4	4	4	5	4	5	5	5	3	4	5	4	4	3	5	5	4	4	5	4	5	4	5
4	5	4	5	5	5	5	5	4	5	5	4	5	5	4	5	5	5	5	5	5	4	5	5	5	5	4	4	5	4	4	5	5	4	3	4	4	5	4	4	4	4	4	4	5	4
5	4	5	5	5	5	4	4	5	5	5	5	4	4	5	4	5	5	5	5	5	4	4	5	5	4	4	5	4	5	4	4	4	5	5	5	3	5	4	5	4	4	4	4	5	5
5	5	4	5	5	5	4	4	5	4	4	5	4	4	4	4	5	5	5	4	5	4	5	5	4	4	4	5	5	4	4	4	4	5	4	4	5	5	4	4	4	4	4	4	4	4
4	5	5	5	5	5	5	5	4	4	4	5	4	5	5	5	5	5	5	5	5	4	5	4	5	5	4	4	5	5	5	5	5	5	5	5	4	4	5	4	4	4	4	4	4	5
5	5	4	5	5	5	4	5	5	5	5	4	5	4	5	4	5	5	5	5	5	4	4	5	5	4	4	4	5	5	5	5	4	5	4	4	5	4	5	3	4	4	4	4	4	5
5	5	4	5	5	5	4	5	4	4	5	5	4	5	4	5	5	5	5	4	5	4	5	4	4	5	4	5	5	4	5	4	5	4	4	4	4	4	5	5	4	4	4	3	4	5
5	5	5	5	4	5	4	4	5	4	4	5	4	4	5	5	4	5	4	5	5	4	4	4	5	5	5	5	5	5	4	4	5	5	5	5	5	5	4	5	5	4	5	5	5	5
4	4	5	5	5	5	5	5	4	4	4	5	4	4	5	4	5	5	4	4	4	4	4	5	4	4	4	4	4	5	5	5	4	5	4	4	5	4	5	5	4	4	4	4	4	3
4	4	5	5	4	5	5	5	5	5	5	5	4	5	4	4	4	5	4	5	5	4	3	5	5	4	5	4	4	5	4	4	4	5	5	5	4	5	4	4	5	4	5	3	5	4
5	5	4	5	4	5	4	5	4	4	5	5	4	4	5	5	3	5	4	4	5	4	4	4	5	5	5	5	5	4	5	4	5	5	4	4	5	4	5	4	3	4	5	5	5	4
5	5	5	4	5	5	4	5	5	5	4	4	5	4	5	5	4	5	5	4	4	5	4	4	4	5	4	5	5	5	4	4	5	4	5	5	4	4	3	5	4	4	4	4	4	4
5	5	5	4	5	5	5	4	4	4	5	4	5	5	4	4	4	5	4	5	5	4	4	4	4	3	4	5	5	5	4	5	3	5	5	5	3	4	4	3	4	4	4	5	4	4
5	5	4	5	5	5	5	4	4	4	4	4	4	4	4	4	5	4	5	4	4	4	5	5	4	4	4	5	5	4	5	4	4	5	3	5	4	4	4	4	4	4	4	5	4	4
5	5	4	4	4	5	5	5	4	4	5	5	4	4	4	5	5	5	4	5	5	4	5	5	5	5	5	5	5	4	4	3	5	5	4	5	5	4	4	5	5	4	5	5	5	4
5	5	4	5	4	5	5	5	4	4	4	5	4	4	4	4	5	5	5	5	5	4	5	4	4	4	5	5	3	4	5	4	4	5	4	5	5	4	4	4	5	4	5	5	5	4
5	5	5	4	5	5	5	4	4	4	5	5	4	4	5	5	4	4	5	4	5	4	4	4	3	5	4	5	5	5	4	4	5	4	5	5	4	4	4	4	5	4	4	4	4	4
4	4	5	5	4	5	4	5	4	5	5	5	4	5	4	4	5	4	5	5	5	4	3	5	5	5	5	4	4	5	5	5	5	5	4	5	5	5	5	5	5	4	5	5	5	4
4	4	5	4	5	5	4	4	4	5	5	5	4	4	4	4	4	4	5	3	5	3	4	5	4	5	4	4	4	5	4	4	5	5	5	5	4	4	4	5	5	4	4	4	4	4
5	5	4	5	4	4	5	5	5	4	5	4	5	5	5	5	5	5	4	4	5	5	5	4	5	5	5	5	5	4	5	4	5	5	4	4	5	5	5	4	4	5	4	5	5	5
5	5	5	4	5	5	5	4	4	4	4	4	5	4	4	4	3	4	5	5	5	4	4	4	5	4	4	5	5	5	4	4	4	5	5	5	4	4	4	5	4	5	5	5	4	4
5	5	4	5	5	5	5	4	4	4	4	5	3	5	5	5	4	5	4	5	5	4	5	5	4	4	4	5	5	4	5	5	4	5	5	5	4	4	4	4	4	5	5	5	4	5
5	5	5	4	5	5	5	4	4	4	4	5	5	4	4	4	5	4	5	4	5	4	5	5	5	4	4	5	5	5	4	4	5	5	5	5	4	5	5	5	5	4	5	4	4	4
5	5	5	5	5	5	4	4	4	3	5	4	5	4	4	5	4	4	4	5	5	4	5	5	5	5	4	5	5	5	5	5	5	5	4	5	5	4	4	5	4	5	5	5	4	4
5	5	4	4	5	5	4	4	4	5	4	5	5	4	5	4	5	5	5	5	5	4	4	5	4	4	4	5	5	4	4	4	5	5	5	5	5	5	5	4	5	4	4	5	4	3
5	5	4	5	4	3	5	5	5	4	4	4	5	4	4	5	4	4	5	4	5	5	5	4	5	4	5	5	5	4	5	5	5	5	5	5	4	4	4	5	4	5	4	4	5	5
4	3	5	4	5	5	4	4	4	5	4	5	4	5	4	5	5	5	4	5	5	4	5	4	5	4	4	4	5	5	4	4	5	4	4	4	5	4	4	4	4	4	4	5	4	4
3	5	4	4	5	5	5	4	4	4	4	4	5	5	5	4	4	4	5	5	4	4	4	5	4	4	4	5	5	4	4	5	5	5	5	5	5	4	5	4	4	4	4	4	4	4
4	5	5	4	4	4	4	5	5	5	5	4	5	4	5	4	4	4	4	4	4	5	5	5	5	5	5	4	5	5	4	5	5	4	4	5	5	4	4	5	4	5	5	5	5	5
4	4	4	5	5	5	5	4	4	4	4	5	4	4	5	4	5	5	5	3	5	4	5	4	5	4	4	4	4	4	5	5	5	5	5	4	4	5	4	4	4	4	4	4	4	4
5	5	3	4	4	5	4	5	4	5	5	5	5	5	4	5	4	4	5	4	4	4	4	5	4	5	5	5	5	5	4	5	5	4	4	5	4	5	5	4	4	5	5	5	5	4
5	4	5	4	5	5	5	4	4	4	4	5	4	5	5	4	5	5	4	4	5	4	5	4	5	4	4	5	4	5	4	5	5	4	4	4	4	5	5	4	4	4	4	4	4	4
4	5	5	4	3	5	5	4	4	4	5	4	5	4	5	4	4	4	5	4	4	4	4	5	5	5	4	4	5	5	4	5	4	5	5	5	5	4	5	4	4	5	4	4	4	4
5	5	5	5	4	4	5	3	5	4	5	5	4	4	5	4	4	4	5	5	4	5	5	5	4	5	5	5	5	5	5	4	5	4	4	5	4	5	5	5	4	5	5	4	5	5
4	4	5	5	4	4	4	5	5	5	3	5	5	5	5	4	5	5	4	5	4	5	4	5	5	5	5	4	4	5	5	5	5	5	5	4	5	4	4	5	4	5	5	5	5	5
4	4	5	5	5	5	5	4	4	4	4	5	4	3	5	4	4	4	5	5	5	5	5	4	4	5	5	4	4	5	5	4	5	4	4	5	4	5	4	5	4	5	5	4	4	4
4	5	5	4	5	4	5	4	5	4	5	5	5	4	4	5	4	4	5	4	5	5	5	5	5	5	4	4	5	5	4	4	5	5	5	5	4	5	5	5	5	5	4	4	4	5
4	4	4	5	5	5	4	4	4	5	5	4	4	5	4	3	5	5	4	5	5	5	4	5	5	5	5	4	4	4	5	5	5	5	5	5	5	5	5	5	4	5	5	5	4	4
5	4	5	5	5	4	5	4	5	4	4	4	5	5	4	4	5	5	3	5	5	5	5	4	4	5	5	5	4	5	5	5	5	5	4	5	5	5	4	5	5	5	5	4	4	5
1	1	2	2	2	1	2	2	1	2	2	2	1	1	2	2	2	1	2	2	2	1	2	2	2	1	2	2	2	2	2	1	2	1	2	2	2	2	2	1	1	2	2	1	2	2
4	5	4	4	4	5	5	4	4	4	4	4	4	4	4	3	5	5	5	3	5	5	4	5	5	5	5	4	5	4	4	4	5	5	5	5	5	5	5	5	4	5	5	4	4	4
5	5	4	5	4	4	4	4	4	4	4	4	4	4	4	4	5	5	5	5	3	5	5	5	4	5	5	5	5	4	5	5	5	5	4	5	5	5	4	5	5	5	5	4	4	4
5	4	5	5	5	4	5	5	4	5	5	5	4	4	5	5	5	5	5	5	4	4	5	4	5	5	4	5	4	5	5	5	5	4	4	4	5	4	4	4	5	5	5	5	5	4
4	5	4	4	4	5	5	4	5	4	5	4	5	5	4	5	5	5	5	5	5	5	5	4	3	5	5	4	5	4	4	4	5	5	5	5	5	4	5	5	5	5	5	5	5	5
5	5	4	4	4	4	4	4	4	4	4	4	4	4	4	4	5	5	5	5	5	5	4	5	4	5	5	5	5	4	4	5	4	4	4	5	5	4	4	5	5	4	5	5	5	5
5	4	5	4	5	4	5	5	5	5	5	5	5	5	5	5	5	5	5	4	5	5	5	5	5	5	4	5	4	5	4	4	5	5	5	4	4	5	4	4	5	5	5	5	5	4
5	4	4	5	4	5	4	5	4	4	5	5	4	4	4	5	5	5	5	5	5	5	5	4	5	5	3	5	4	4	5	4	5	4	4	5	4	5	5	5	5	5	5	5	5	5
4	5	5	5	5	5	4	4	4	4	4	4	4	4	4	4	5	5	5	5	5	5	4	5	4	5	5	4	3	5	5	4	4	4	4	4	4	5	5	5	5	4	5	5	5	5
1	1	2	2	2	3	1	2	2	2	2	1	2	2	1	2	1	2	2	2	2	1	1	2	2	2	1	2	2	2	2	2	1	2	2	2	2	2	2	2	1	2	2	1	2	2
4	5	5	4	5	5	4	4	4	5	5	4	4	4	5	5	5	5	5	5	5	5	5	5	5	5	5	4	5	5	4	4	5	4	4	5	4	5	5	5	5	5	5	5	5	5
4	4	4	5	4	5	5	2	5	5	4	2	5	5	5	4	5	5	5	5	5	5	4	5	4	5	5	4	4	4	5	5	4	5	5	4	5	4	4	5	5	4	5	5	5	5
5	4	5	5	4	4	4	4	5	4	4	4	5	5	4	4	5	5	5	4	5	5	5	4	5	5	4	5	4	5	5	5	5	4	4	5	4	5	4	4	5	5	5	5	5	4
5	4	5	5	5	4	5	4	4	4	5	4	4	5	5	5	5	5	5	5	5	5	5	5	3	5	5	5	4	5	5	5	5	5	5	5	5	5	5	5	5	5	5	5	5	5
1	1	1	2	2	2	2	2	2	1	2	2	2	2	1	1	2	2	1	1	1	1	2	2	2	2	1	2	2	2	1	2	2	2	1	2	2	2	1	2	2	2	2	1	1	2
5	4	5	4	5	5	5	4	4	4	5	4	4	4	4	5	5	5	5	4	5	5	5	4	5	5	4	5	4	5	4	5	5	5	5	5	5	5	5	4	5	5	5	5	5	4
5	4	5	4	5	5	5	4	4	5	5	4	4	4	5	5	5	5	5	5	5	5	5	5	5	5	5	5	4	5	4	4	4	5	5	5	5	5	5	5	5	5	5	5	5	5
5	5	4	5	5	5	5	4	4	5	5	4	4	4	5	5	5	5	3	5	3	5	4	5	5	5	5	5	5	4	5	5	5	5	4	5	5	5	5	5	5	5	5	5	5	5
4	4	5	4	4	5	4	4	5	5	5	4	5	5	5	5	5	3	5	5	5	5	5	4	5	5	5	4	4	5	4	5	5	5	5	5	5	5	5	5	5	5	5	5	5	5
4	5	5	4	5	4	4	4	5	5	4	4	5	5	5	4	3	5	5	4	5	5	5	4	4	4	4	4	5	5	4	5	4	5	5	5	5	5	5	4	5	4	5	5	4	4
5	5	5	4	4	5	5	4	4	5	4	4	4	4	5	4	5	5	5	4	4	4	4	5	4	4	4	5	5	5	4	5	5	5	4	5	5	5	4	4	4	4	4	4	4	4
4	5	5	5	5	5	4	4	5	4	4	4	5	5	4	4	5	5	5	5	5	5	5	4	4	4	4	4	5	5	5	4	5	5	5	5	5	5	5	5	5	4	5	5	4	4
4	5	4	5	5	5	5	4	4	4	4	4	4	4	3	4	5	5	5	5	4	4	5	5	4	4	4	4	5	4	5	5	4	5	5	5	5	4	4	5	4	4	4	4	4	4
4	4	5	4	4	5	4	4	5	5	5	4	5	5	5	5	5	5	5	4	4	5	4	5	4	5	4	4	4	5	4	4	5	5	4	5	5	4	5	4	4	4	5	5	5	4
5	5	4	5	5	4	5	5	5	5	5	5	3	5	5	5	5	5	5	4	5	5	5	4	5	5	5	5	5	4	5	4	5	4	5	4	5	5	5	5	5	3	5	5	5	4
4	4	5	4	4	5	4	5	3	4	4	5	5	5	4	4	5	5	5	4	5	5	5	4	5	4	5	4	4	5	4	5	4	5	4	5	5	5	4	4	5	5	5	5	5	5
4	5	5	4	5	5	4	4	4	4	5	4	4	4	4	5	5	5	5	5	4	4	4	5	4	5	4	4	5	5	4	5	5	4	5	5	4	4	4	5	4	4	4	4	4	4
5	5	5	5	4	4	5	5	5	4	4	5	5	5	4	4	5	5	5	4	4	5	5	5	5	4	5	5	5	5	5	4	4	5	4	4	5	5	4	4	5	5	5	5	5	5
5	4	5	3	5	4	5	4	5	4	5	3	5	5	4	5	5	5	5	4	5	5	5	4	4	5	5	5	4	5	4	4	5	4	5	4	4	5	4	5	3	5	4	4	4	5
5	4	4	4	4	5	4	4	5	4	4	4	5	5	4	4	5	5	5	4	5	5	4	4	4	4	4	5	4	4	4	4	4	5	4	5	4	5	4	4	4	5	4	4	4	5
3	4	5	4	5	4	5	5	4	4	5	5	4	4	4	5	5	5	5	5	4	4	5	5	5	5	5	4	4	5	4	4	5	4	5	4	5	4	4	5	5	4	5	5	5	4
4	5	5	4	4	5	4	5	4	4	4	5	4	4	4	4	5	5	5	5	5	5	5	5	4	5	5	4	5	5	4	4	4	5	4	5	5	4	4	4	5	4	5	5	5	4
5	5	5	4	5	5	4	4	5	5	5	4	5	5	5	5	5	5	5	4	5	5	5	4	5	5	4	5	5	5	4	4	5	4	5	5	4	5	5	5	4	5	4	4	4	5
4	5	5	4	5	5	3	5	5	5	5	5	5	5	5	5	5	5	5	5	5	5	5	4	5	5	5	4	5	5	4	4	5	4	5	5	5	5	5	5	5	5	5	5	5	5
4	4	4	4	5	5	5	4	4	4	3	4	4	4	4	4	5	5	5	5	5	5	4	4	4	5	5	4	4	4	4	5	3	5	5	5	4	4	4	3	4	4	4	4	4	4
5	5	4	5	4	5	4	4	5	5	5	4	3	5	5	5	5	5	5	4	5	5	5	5	5	5	4	5	5	4	5	4	5	4	4	5	4	5	5	5	4	5	4	4	4	5
4	5	5	5	5	4	5	4	5	5	4	4	5	5	5	4	5	5	5	3	5	5	5	4	5	5	5	4	5	5	5	4	4	5	5	4	4	5	5	4	4	5	4	4	4	5
4	5	5	4	4	5	4	4	4	4	4	4	4	4	4	4	5	5	5	5	5	5	4	4	4	5	5	4	5	5	4	5	4	5	4	5	4	4	4	4	4	4	4	4	4	4
5	5	4	4	5	5	4	5	5	5	5	5	5	5	5	5	5	5	5	4	5	5	5	5	5	5	4	5	5	4	4	4	5	4	5	5	5	5	5	5	5	5	5	5	5	5
4	4	4	4	5	5	5	4	4	4	5	4	4	4	4	5	5	5	5	5	5	5	3	4	5	5	5	4	4	4	4	4	5	4	5	5	4	4	4	5	4	4	4	4	4	4
5	4	5	4	5	5	5	4	4	3	4	4	4	4	4	4	5	5	5	5	5	5	4	5	4	5	3	5	4	5	4	5	4	5	5	5	4	4	3	4	4	4	4	4	4	4
5	4	4	4	4	5	4	4	5	4	4	4	5	5	4	4	5	5	5	4	5	5	5	5	5	5	4	5	4	4	4	4	5	4	5	4	5	4	5	4	4	5	4	4	4	5
4	5	4	5	5	4	5	4	5	5	5	4	5	5	5	5	5	5	5	5	5	5	5	5	5	5	5	4	5	4	3	4	5	4	5	5	5	4	5	5	5	5	4	4	4	5
5	4	5	4	4	5	4	5	5	5	4	5	5	5	5	4	5	5	5	5	5	5	4	4	4	5	5	5	4	5	4	5	5	4	5	5	5	5	5	5	4	5	5	5	5	5
5	4	4	5	5	5	4	4	5	5	5	4	5	5	5	5	5	5	5	4	5	5	5	5	5	5	4	5	4	4	5	4	5	4	5	4	5	4	5	5	5	5	4	4	4	5
4	5	4	5	5	5	4	4	4	5	5	4	4	4	5	5	5	5	5	5	5	5	5	5	5	5	5	4	5	4	5	5	5	4	5	5	5	4	4	5	5	4	4	4	4	4
5	4	5	5	5	5	4	4	3	5	4	4	4	4	5	4	5	5	5	5	5	5	4	3	4	5	5	5	4	5	5	4	5	4	5	5	5	4	4	5	4	4	4	4	4	4
4	5	4	4	5	4	4	4	5	5	4	4	5	3	5	4	5	5	5	4	5	5	5	4	5	5	4	4	5	4	4	5	5	4	5	4	5	4	5	5	4	5	4	4	4	5
5	5	4	5	4	4	4	5	5	5	5	5	5	5	5	5	5	5	5	5	5	5	5	4	5	5	5	5	5	4	5	5	5	3	5	5	5	5	5	5	5	5	5	5	5	5
4	4	4	4	5	5	5	4	4	4	5	4	4	4	4	5	5	5	5	5	5	5	4	4	4	5	5	4	4	4	4	4	5	4	5	5	5	4	4	4	5	4	4	4	4	4
4	5	5	5	5	5	4	3	4	5	4	4	4	4	5	4	5	5	5	4	4	4	4	5	4	4	4	4	5	5	5	5	5	4	5	4	5	4	4	5	4	4	4	4	4	4
4	5	5	4	5	5	5	4	4	4	4	4	4	4	4	4	5	5	5	5	5	4	4	4	4	5	4	4	5	5	4	4	5	4	5	4	5	4	4	4	4	4	4	4	4	4
5	5	4	5	5	4	4	4	5	5	4	4	5	5	5	4	5	5	5	4	4	4	5	5	5	4	4	5	5	4	5	5	4	5	4	5	4	4	5	5	4	5	4	4	4	5
5	4	4	4	4	5	4	5	4	5	4	5	4	4	5	4	5	5	5	4	4	4	4	5	4	4	4	5	4	4	4	4	5	4	5	4	5	5	4	5	4	4	5	5	5	4
4	4	5	4	3	5	5	4	4	4	4	4	5	4	4	4	4	4	4	5	5	5	4	4	4	5	5	4	4	4	4	4	4	5	4	5	5	4	4	4	4	4	4	4	4	4
4	4	4	4	4	4	4	5	5	4	4	5	4	4	5	4	5	4	5	4	4	4	4	5	4	4	4	4	5	4	5	5	5	4	5	4	4	4	4	5	4	4	4	4	4	4
5	4	5	5	5	5	5	4	4	3	4	4	4	5	4	4	4	4	4	4	4	5	5	4	4	4	4	4	5	4	5	5	4	5	4	5	4	4	5	4	4	5	4	4	4	5
5	4	5	5	4	4	4	5	5	4	5	5	4	4	4	4	4	4	4	4	4	4	4	5	4	4	4	4	5	5	5	4	4	4	4	4	4	4	4	4	4	4	4	4	4	4
5	5	5	4	5	5	5	4	4	5	5	4	4	4	3	5	5	5	5	5	4	4	4	5	5	5	4	5	5	4	4	5	4	4	5	4	4	4	4	5	5	4	4	4	4	4
1	2	1	1	2	2	2	2	1	2	2	2	2	1	1	1	2	1	1	1	1	1	2	2	1	2	2	2	2	1	2	2	2	1	2	2	2	2	2	2	1	2	2	1	2	2
1	2	1	1	2	2	2	2	2	2	2	2	1	1	1	1	1	2	1	1	1	1	2	1	1	2	2	1	2	1	1	1	1	2	1	1	1	4	1	1	1	1	4	4	1	1
5	5	4	5	4	5	3	5	5	4	4	5	5	5	4	4	5	5	5	5	5	5	4	5	5	5	5	4	5	5	5	4	5	4	5	5	5	5	5	4	4	5	5	5	5	5
1	1	1	2	1	1	3	1	1	1	2	1	1	1	1	2	2	1	1	1	1	2	1	2	2	2	2	2	2	1	2	2	2	2	2	1	2	1	1	2	1	1	1	1	1	1
4	5	5	4	4	4	4	5	5	5	5	5	5	5	5	5	5	5	5	4	5	5	5	4	5	5	4	4	5	5	4	4	5	5	5	4	5	5	5	5	5	5	5	5	4	5
4	4	5	5	5	5	5	5	4	4	4	4	4	4	4	4	5	5	5	5	5	5	4	4	5	5	5	4	4	5	5	5	5	4	5	5	5	4	4	4	4	5	4	4	5	4
4	5	5	4	4	4	4	3	4	4	4	4	4	4	4	4	5	5	5	5	5	5	5	5	4	5	5	5	4	5	4	5	4	5	5	5	4	4	5	5	5	4	5	5	4	5
5	5	5	4	4	4	4	4	4	4	4	4	4	4	3	4	5	5	5	4	5	5	5	5	5	5	4	5	4	4	4	5	4	5	4	4	5	5	5	5	4	4	4	5	5	5
4	5	5	4	4	4	4	4	4	4	4	4	4	4	5	5	5	5	5	3	5	5	4	4	5	5	5	4	5	5	4	5	5	4	5	5	5	5	4	4	5	5	4	4	5	5
5	5	5	4	4	4	4	4	4	4	4	4	4	4	4	4	5	5	5	5	5	5	5	4	4	3	5	5	5	5	5	5	4	5	4	5	4	4	5	5	5	4	5	5	4	4
4	4	4	5	4	4	4	4	4	4	4	4	4	4	4	4	5	5	5	4	5	5	5	5	5	5	4	5	3	5	5	4	4	5	5	5	5	5	4	5	5	5	4	4	5	5
5	4	5	5	4	4	4	4	4	5	5	5	4	5	4	4	5	5	5	5	5	5	4	5	5	5	5	5	5	5	4	4	4	5	4	5	4	5	5	5	5	5	5	5	5	5
4	5	5	5	4	5	5	4	5	5	5	4	5	5	5	5	5	5	5	5	5	5	5	5	4	5	5	4	5	5	5	4	5	4	5	4	4	5	5	5	4	5	4	4	4	5
5	4	5	5	4	5	4	5	4	5	5	5	4	4	5	5	5	5	5	4	5	5	5	4	5	5	4	5	4	5	3	5	5	5	4	5	5	4	5	5	5	4	5	5	5	4
5	5	5	5	4	4	4	5	5	5	5	5	5	5	5	5	5	5	5	5	5	5	4	5	5	5	5	5	5	5	5	5	5	5	4	4	5	5	5	5	5	5	5	5	5	5
4	4	4	4	5	5	4	4	4	4	4	4	4	4	4	4	5	5	5	5	5	5	5	4	4	5	5	4	4	4	4	4	4	5	5	5	4	4	4	4	4	4	4	4	4	4
4	5	4	5	5	5	5	4	4	4	4	4	4	4	4	4	5	5	5	4	5	5	5	5	5	5	4	4	5	4	5	5	4	3	5	5	4	4	4	4	4	4	4	4	4	4
5	5	4	4	5	5	5	4	4	4	4	4	4	4	4	4	5	5	5	5	5	5	4	5	5	5	5	5	5	4	4	4	4	5	5	5	3	4	4	4	4	4	4	4	4	4
5	5	5	5	5	5	5	4	4	4	4	4	4	4	4	4	5	5	5	5	5	5	5	5	4	5	5	5	5	5	5	5	4	5	5	5	4	4	4	4	4	4	4	4	4	4
4	4	4	4	5	4	5	4	4	4	4	4	4	4	4	4	5	5	5	4	5	5	5	5	5	5	4	4	4	4	4	4	4	4	5	4	4	4	4	4	4	4	4	4	4	4
5	5	5	5	5	5	5	4	4	4	4	4	4	4	4	4	5	5	5	5	5	5	4	4	5	5	5	5	4	5	5	5	4	4	5	5	4	5	5	5	4	4	4	4	4	4
4	4	4	4	4	4	4	4	5	4	5	5	5	5	5	4	5	5	5	5	5	5	5	5	4	4	4	4	4	4	4	5	5	4	4	4	4	3	5	4	4	4	4	5	4	5
4	4	4	4	4	4	4	5	5	4	4	4	5	4	4	4	4	4	4	5	5	4	4	5	5	4	5	4	5	5	5	5	4	5	5	5	4	4	5	5	4	4	4	5	4	5
4	4	4	4	4	4	4	5	5	5	5	5	5	5	5	4	5	4	4	4	5	4	4	5	5	5	5	4	4	4	5	5	5	5	5	5	5	4	4	5	4	5	4	4	5	5
4	4	4	4	4	4	4	4	4	4	4	4	4	4	5	5	5	5	5	5	5	5	5	5	4	4	4	5	5	5	5	5	4	5	5	5	4	5	5	5	5	5	4	4	4	4
4	4	4	4	4	4	4	4	5	4	4	4	5	5	4	4	4	5	4	4	4	5	4	4	4	4	4	4	4	4	4	4	4	5	4	5	5	5	4	4	4	5	4	4	4	5
4	4	4	4	4	4	4	4	5	5	5	5	5	5	5	5	5	5	5	5	5	5	5	4	5	4	4	4	4	4	4	4	5	5	5	5	5	5	5	5	4	5	5	5	4	4
4	5	5	5	4	5	5	4	5	4	4	5	5	5	4	4	5	5	4	4	5	5	5	4	4	5	5	4	4	4	4	4	4	5	4	5	5	5	4	3	5	5	5	5	5	4
4	4	5	5	5	5	5	4	4	4	4	4	4	4	4	4	4	5	4	5	3	4	4	3	4	4	4	4	4	5	5	4	4	5	5	5	5	5	5	4	4	4	4	4	4	4
2	2	2	2	2	1	2	2	2	2	1	2	2	2	2	2	2	1	1	1	1	2	1	2	1	1	2	2	3	2	2	1	2	2	2	2	2	1	1	2	1	1	2	2	2	2
2	2	2	1	2	2	2	2	1	2	2	1	2	2	1	2	2	2	2	1	2	2	2	2	1	1	2	2	2	2	2	1	2	1	2	2	1	1	2	1	1	2	2	2	2	2
4	4	4	4	4	4	5	4	4	5	5	4	4	4	5	5	5	5	5	5	5	5	5	2	4	5	5	5	5	5	4	4	5	4	5	3	4	4	5	5	4	4	4	4	4	4
3	5	5	5	5	5	5	4	4	4	4	4	4	4	4	4	5	5	5	4	5	5	4	4	5	5	4	3	5	5	5	5	4	5	5	5	4	4	4	4	4	4	4	3	4	4
1	1	2	1	2	2	1	1	1	1	2	1	1	1	1	2	2	1	1	2	1	2	1	2	1	1	2	1	2	2	1	2	2	2	1	1	2	1	1	2	2	2	2	1	2	1
5	5	5	5	5	4	5	4	4	4	4	4	4	4	4	4	5	5	5	5	5	5	5	5	4	5	5	4	4	5	5	4	4	5	5	5	4	4	4	4	4	4	4	4	4	4
5	5	4	4	5	4	4	4	5	5	5	4	5	5	5	5	5	5	5	4	5	4	4	5	5	5	5	5	5	4	4	4	5	4	5	4	4	5	5	5	4	5	4	4	4	5
4	5	5	4	4	4	4	5	5	5	5	5	5	5	5	5	5	5	5	5	5	5	5	4	5	5	5	5	5	5	4	4	5	4	4	4	5	5	5	5	5	5	5	5	5	5
4	4	4	4	5	5	3	4	4	4	5	4	4	4	4	5	5	5	5	5	5	5	5	4	4	5	5	4	4	4	4	4	5	4	5	5	4	4	4	5	4	4	4	4	3	4
5	5	5	5	5	5	5	4	4	4	4	4	4	4	4	4	5	5	5	4	5	4	4	5	5	5	5	5	5	5	5	5	4	5	5	5	4	4	4	4	4	4	4	4	4	4
5	5	5	5	5	5	5	4	4	5	4	4	4	4	5	4	5	5	5	5	5	5	5	5	5	5	5	5	5	4	4	5	4	5	5	5	4	4	5	4	4	4	4	4	4	4
4	4	4	4	4	4	4	5	5	4	5	5	5	5	4	5	5	5	5	5	5	5	5	4	4	5	5	4	5	5	4	5	5	4	4	4	5	5	4	5	5	5	5	5	5	5
4	4	4	4	4	4	4	4	4	4	4	4	4	4	4	4	5	5	5	4	5	4	4	3	5	5	5	3	4	5	5	5	4	5	5	5	4	4	4	4	4	4	3	4	4	4
4	4	4	4	4	4	4	4	4	5	4	4	4	4	5	4	5	5	5	5	5	5	5	5	5	5	5	5	5	4	4	5	4	4	4	5	4	5	4	4	5	5	4	4	4	4
4	4	4	4	4	4	4	5	5	5	4	5	5	5	5	4	5	5	5	5	5	5	5	4	4	5	5	5	4	5	5	5	4	4	5	4	4	4	5	4	5	4	4	5	5	5
4	4	4	4	4	4	4	4	4	4	4	4	4	4	4	4	5	5	5	4	5	4	4	4	5	5	5	5	4	5	4	5	5	4	5	5	4	4	5	4	4	4	5	4	5	4
4	4	4	4	4	4	4	4	4	5	4	4	4	4	5	4	5	5	5	5	5	5	5	5	5	5	5	5	5	4	5	4	4	4	4	4	4	4	5	4	5	5	4	4	4	4
4	5	5	5	4	5	5	5	5	5	4	5	5	5	5	4	5	5	5	5	5	5	5	4	4	5	5	4	4	5	4	5	5	5	5	3	5	5	4	5	5	5	4	5	4	5
4	4	4	5	4	5	5	5	5	4	4	5	5	5	4	4	5	5	5	4	5	4	4	4	5	5	5	5	5	4	5	5	4	4	5	4	4	5	4	5	5	5	4	5	5	5
3	4	5	4	5	5	4	1	4	4	5	4	4	4	4	5	5	5	5	5	5	5	5	3	5	5	5	4	4	5	4	5	5	4	5	5	4	5	5	4	4	4	5	5	4	4
2	2	2	1	2	2	2	2	1	2	2	2	1	2	2	2	2	1	2	2	2	2	2	3	2	1	2	2	1	2	2	1	2	2	2	1	1	2	1	1	2	2	2	2	2	2
4	4	5	4	5	4	4	4	5	5	5	4	5	5	5	5	5	5	5	4	5	5	4	5	5	5	4	4	4	5	4	5	5	4	5	4	4	5	5	5	4	5	4	4	4	5
4	5	5	5	4	5	3	5	4	4	4	5	4	4	4	4	5	5	5	5	5	5	5	4	5	5	5	4	5	5	5	5	4	3	4	5	5	4	4	4	5	4	5	5	5	4
2	2	2	2	2	1	2	2	2	2	1	2	2	2	1	2	2	2	2	2	2	1	2	2	2	2	1	2	1	1	2	2	2	2	1	2	2	2	1	2	2	2	1	1	2	1
3	2	1	2	2	3	2	2	2	2	2	2	2	2	2	2	2	2	2	2	2	2	2	2	2	2	2	1	2	2	2	2	2	1	1	2	2	2	1	2	2	2	1	1	2	1
4	4	4	5	4	5	5	4	4	5	4	4	4	4	4	5	4	5	4	5	5	5	4	5	5	5	5	5	3	4	4	5	5	5	4	5	4	4	4	5	4	4	4	4	4	4
4	5	4	4	4	4	5	5	4	4	4	4	5	5	4	4	4	5	4	4	5	4	4	4	4	5	4	4	4	4	5	4	4	4	5	4	4	5	4	4	4	5	4	4	4	5
4	4	4	2	4	4	4	4	4	4	4	4	4	4	4	4	4	4	4	4	4	4	4	4	4	3	4	4	4	4	4	4	4	5	4	5	4	4	4	4	4	4	4	4	4	4
4	4	4	5	4	4	4	4	4	5	4	4	4	4	4	5	4	4	4	4	4	4	4	5	4	4	4	5	4	4	4	4	5	4	5	5	4	4	4	5	4	4	4	4	4	4
4	4	4	5	4	5	5	4	4	5	4	4	4	4	4	5	4	4	4	4	4	4	4	5	4	4	4	4	5	5	4	4	5	5	4	4	4	4	4	5	4	4	4	4	4	4
4	4	4	4	4	5	2	4	4	4	4	4	4	4	4	4	4	5	4	4	4	4	4	5	4	4	4	5	5	4	5	5	4	4	5	4	4	4	4	4	4	4	4	4	4	4
2	2	2	2	1	2	2	2	2	2	2	2	2	1	2	2	2	2	1	2	2	2	2	1	2	2	2	2	2	1	2	1	2	2	2	1	1	2	1	1	1	2	2	2	2	2
2	2	2	1	2	2	2	2	1	2	2	2	2	2	2	2	2	2	2	2	2	3	2	1	2	2	2	2	2	1	1	2	2	2	1	1	2	1	1	1	1	2	2	2	2	2
2	5	5	4	4	5	4	5	4	5	5	5	4	4	5	5	5	5	4	5	5	5	5	4	4	5	5	5	5	5	4	4	5	4	4	5	5	4	5	5	5	4	5	5	5	4
5	4	4	4	5	4	4	4	5	5	4	4	5	5	5	4	4	4	5	4	5	5	4	4	5	5	4	5	4	4	4	4	4	3	5	4	4	5	5	4	4	5	4	4	4	5
1	2	2	1	2	2	2	2	1	2	2	2	1	1	2	2	2	2	2	2	1	2	2	2	2	1	2	2	2	2	1	2	2	2	2	2	1	1	2	1	1	2	2	2	2	2
5	5	5	4	4	4	4	5	5	5	5	5	5	5	5	5	5	3	4	5	5	5	4	5	4	5	5	4	5	4	4	4	5	4	4	4	5	5	5	5	5	5	5	5	5	5
4	4	5	4	4	5	5	5	4	4	4	5	4	4	4	4	5	5	5	4	5	4	5	4	5	5	5	4	4	5	4	4	4	5	4	5	4	4	4	4	4	4	4	4	4	4
5	4	4	5	4	5	5	5	4	4	5	5	4	4	4	5	5	5	5	5	5	5	4	5	5	5	5	4	5	5	5	4	5	4	4	5	5	4	4	5	5	4	5	5	5	4
4	4	4	5	4	4	5	4	5	4	4	4	5	5	4	4	5	5	5	5	5	5	5	5	4	5	5	4	4	5	5	5	4	5	5	4	4	5	4	4	4	4	4	4	5	4
4	5	4	4	4	5	3	4	4	4	5	4	4	4	3	2	5	5	5	4	5	4	5	5	5	5	5	5	5	5	4	4	5	4	4	4	5	4	4	5	4	4	5	4	4	4
4	4	4	4	4	5	4	5	4	4	5	4	4	4	5	5	5	5	5	5	5	5	4	5	5	5	5	5	5	5	4	4	5	4	5	4	4	4	5	5	4	4	4	4	4	4
4	4	4	5	4	4	4	5	5	5	4	4	5	4	4	5	5	5	5	5	5	5	5	4	4	5	5	5	4	4	5	5	5	4	4	4	4	4	5	5	5	4	4	5	5	4
4	4	4	4	4	4	4	5	4	4	5	5	4	4	5	4	5	5	5	4	5	4	5	5	5	5	5	4	5	5	4	5	4	4	4	4	5	4	4	4	4	4	4	4	5	4
4	4	4	5	4	5	4	5	5	3	4	5	5	5	5	5	5	5	5	5	5	5	4	4	5	5	5	4	4	4	5	4	4	4	4	4	5	4	4	4	4	4	4	4	4	4
4	5	4	4	4	5	4	4	4	4	5	4	4	4	4	4	5	5	5	5	5	5	5	4	4	5	5	5	4	5	5	4	5	4	4	4	4	4	5	5	4	4	4	4	4	4
4	4	4	4	4	4	4	4	4	5	5	4	4	4	4	4	5	5	5	4	5	4	5	4	5	5	5	4	4	5	5	4	4	5	5	5	4	4	4	4	4	4	4	4	4	4
4	4	4	5	4	4	4	5	4	5	5	4	4	4	4	4	5	5	5	5	5	5	4	5	5	5	5	5	5	5	4	4	5	4	5	4	4	5	5	5	4	5	4	4	4	5
4	4	4	5	4	5	3	4	5	5	4	4	5	5	4	5	5	5	5	5	5	5	5	4	4	5	5	4	4	5	4	4	4	4	4	4	5	4	4	4	5	4	4	5	5	4
4	4	4	4	4	4	4	5	4	5	4	4	4	5	4	4	5	5	5	4	5	4	5	5	5	5	5	5	4	5	4	5	5	4	5	4	4	4	4	5	4	4	5	4	4	4
5	5	5	5	4	4	4	5	4	5	4	5	5	5	5	5	5	5	3	5	5	5	5	4	5	5	5	4	4	5	4	4	5	4	4	4	4	4	4	5	5	4	4	5	4	4
5	5	4	5	5	5	5	4	4	5	4	4	4	5	4	4	5	5	5	5	5	5	5	5	4	5	5	4	4	5	5	4	4	4	4	4	5	4	4	4	4	4	4	4	5	4
5	4	3	5	4	5	5	4	5	4	4	4	5	5	4	4	5	5	5	4	5	4	5	4	5	5	5	5	5	5	4	5	4	4	4	4	5	4	4	4	4	4	4	4	5	4
5	4	5	5	4	4	5	5	4	4	4	5	4	4	4	4	5	5	5	5	5	5	4	5	5	5	5	4	5	5	4	4	4	4	4	4	4	4	4	4	5	4	4	5	4	4
5	5	4	5	4	4	4	5	4	4	4	5	4	4	4	4	5	5	5	5	5	5	5	4	5	5	5	5	4	4	2	5	4	3	4	5	5	4	4	4	5	4	5	5	5	4
5	5	4	5	4	4	4	4	4	4	4	4	4	4	4	4	5	5	5	5	5	4	5	4	4	5	5	5	4	4	5	4	4	5	5	5	4	4	4	4	4	4	4	4	4	4
5	4	5	5	4	4	5	4	5	4	5	4	5	5	4	5	5	5	5	4	5	5	4	4	5	5	5	5	5	4	4	5	5	4	5	4	4	5	4	5	4	5	4	4	4	5
4	4	4	5	4	5	5	3	4	5	5	4	4	4	5	4	4	4	4	4	5	4	4	4	5	5	5	4	5	5	4	5	5	4	5	5	4	4	5	5	4	4	4	4	4	4
5	5	4	4	5	5	4	5	5	4	5	5	5	5	4	4	4	4	4	5	4	4	4	4	4	5	5	5	5	5	4	5	5	4	4	4	5	5	4	5	5	5	5	5	5	5
4	4	5	5	4	5	4	4	4	4	4	4	4	4	4	5	4	5	4	5	5	5	5	5	5	5	5	4	4	4	5	4	4	5	5	5	4	4	4	4	4	4	4	4	4	4
5	5	4	5	5	5	5	5	4	4	4	5	4	4	4	5	5	5	5	4	5	5	5	5	5	5	5	5	5	4	5	4	4	5	4	5	5	4	4	4	5	4	5	5	5	4
4	4	5	4	4	5	4	4	4	4	5	4	4	4	4	4	4	4	5	4	5	4	5	5	4	5	5	4	4	5	5	5	5	4	5	5	4	4	2	5	4	4	4	4	4	4
4	5	5	4	4	4	4	4	4	4	4	3	4	4	4	4	4	5	4	4	4	4	4	5	5	5	5	4	5	4	4	5	4	5	5	5	4	4	4	4	4	4	4	4	4	4
4	5	5	4	4	4	4	4	5	5	5	4	5	5	5	5	4	5	5	5	5	5	4	5	5	5	5	4	5	4	5	4	5	4	3	4	4	5	5	5	4	5	4	4	4	5
5	5	4	4	5	5	5	4	4	4	4	4	4	4	4	5	5	4	5	5	5	5	5	4	4	5	5	5	5	5	5	5	4	5	5	5	4	4	4	4	4	4	4	4	4	4
4	5	4	4	4	4	5	5	5	4	5	5	5	5	4	5	5	5	4	5	4	5	4	5	5	4	5	4	5	5	5	4	5	4	4	4	5	5	4	5	5	5	5	5	5	5
4	5	4	5	5	5	5	4	4	4	4	4	4	4	4	4	5	4	5	5	5	4	5	4	5	5	5	5	5	5	4	4	4	5	5	5	4	4	4	4	4	4	4	4	4	4
4	5	4	4	4	5	5	5	4	4	4	5	4	4	4	3	4	5	4	5	5	5	4	4	4	5	5	4	4	5	4	4	4	5	4	5	5	4	4	4	5	4	5	5	5	4
5	5	4	4	5	5	4	5	5	5	5	5	5	5	5	5	4	5	4	4	5	5	5	4	5	4	5	5	5	4	4	4	5	4	4	4	5	5	5	5	5	5	5	5	5	2
4	4	5	5	4	5	4	5	5	4	5	5	5	5	4	4	5	4	5	5	5	4	4	4	5	5	5	4	4	5	5	5	4	4	4	4	5	5	4	4	5	5	5	5	5	5
5	5	4	5	5	5	5	4	4	4	4	4	4	4	4	4	4	5	4	5	5	4	5	5	5	4	5	5	5	4	4	5	4	5	5	5	4	4	4	4	4	4	4	4	4	4
4	4	5	4	4	5	4	4	4	5	5	4	4	4	5	5	4	5	4	5	4	4	4	5	5	5	5	4	4	4	5	4	5	4	5	5	4	4	5	5	4	4	4	4	4	4
4	5	5	4	4	4	4	4	5	5	4	4	5	5	5	4	4	5	4	4	5	5	5	5	4	4	4	4	5	4	4	4	5	4	5	4	4	5	4	5	4	5	4	4	4	5
4	5	5	4	4	4	4	4	4	4	4	4	4	4	4	4	5	5	4	4	5	4	5	5	4	5	4	4	5	4	4	5	4	4	4	4	5	5	4	4	5	5	5	5	5	5
5	5	4	4	5	5	5	4	4	5	4	4	4	4	5	4	4	4	5	5	4	4	4	5	5	4	5	5	5	4	4	4	4	5	5	5	4	4	4	4	4	4	4	4	4	4
4	5	4	4	4	4	5	4	4	4	4	5	4	4	4	4	5	5	4	5	3	4	5	5	5	4	5	4	4	5	4	5	5	4	4	4	5	5	4	5	5	5	5	5	5	5
4	5	4	5	5	5	5	5	5	5	5	5	5	5	5	5	5	4	5	5	4	5	5	5	5	5	5	5	4	5	4	5	4	5	5	4	4	5	5	2	4	5	4	4	4	5
4	5	4	4	4	5	5	5	5	4	4	5	5	5	4	4	4	5	4	4	5	5	4	5	4	4	4	4	5	5	5	5	4	4	5	5	5	4	4	4	4	4	4	4	5	4
4	4	5	4	4	5	4	4	5	4	4	4	5	5	4	4	4	5	4	4	5	5	5	5	4	5	4	4	5	5	4	4	5	4	5	5	4	4	5	5	4	4	4	4	4	4
4	5	5	4	4	4	4	4	5	5	4	4	5	5	5	4	5	5	4	5	4	5	5	3	5	4	5	4	4	5	5	5	4	5	4	5	5	4	4	4	5	4	5	5	5	4
4	5	5	4	4	4	4	5	4	5	4	5	4	4	5	4	4	4	5	5	5	5	4	5	5	5	4	4	4	4	4	4	5	4	5	5	4	4	5	5	4	4	4	4	4	4
5	5	4	4	5	5	5	5	5	5	5	5	5	5	5	5	5	5	4	4	5	5	5	4	4	4	5	5	4	5	5	5	4	4	4	4	4	5	5	4	4	5	4	4	4	5
4	5	4	4	4	4	5	4	4	5	4	4	4	4	5	4	5	4	5	5	4	4	5	5	5	5	4	4	5	4	4	4	4	4	4	5	4	4	5	4	4	4	4	4	4	4
4	5	4	5	5	5	5	4	4	4	4	4	4	4	4	4	5	5	5	5	4	4	4	5	5	5	5	3	4	5	4	5	4	5	5	5	4	4	5	4	4	4	4	4	4	4
4	5	4	4	4	5	5	4	4	4	4	4	4	4	4	4	5	4	5	4	5	5	5	5	4	4	4	4	4	5	4	5	5	4	2	4	5	5	5	5	5	5	5	5	5	5
5	4	5	5	5	4	4	4	5	5	5	4	5	5	5	5	4	5	4	5	5	5	4	4	4	5	4	5	4	5	5	5	5	4	5	5	4	4	5	5	4	4	4	4	4	4
4	4	5	4	5	5	5	4	4	4	5	4	4	4	4	5	4	5	4	5	5	4	5	4	4	5	4	4	4	5	4	5	4	5	4	4	4	5	5	4	5	5	5	5	5	5
5	4	5	4	4	5	4	5	5	5	5	5	5	5	5	5	5	5	4	5	4	5	5	4	5	5	5	4	4	5	4	5	5	4	4	4	5	5	5	5	5	5	5	5	5	5
4	5	5	4	5	5	5	4	4	5	5	4	4	4	5	5	5	5	4	5	4	4	5	4	4	5	4	4	5	5	3	5	4	5	4	4	5	5	5	4	5	5	4	4	5	5
3	5	5	5	5	4	4	4	4	4	4	4	4	4	4	4	4	4	5	5	5	4	5	4	5	4	4	5	5	5	5	4	5	4	4	5	5	4	4	5	5	4	5	5	5	4
4	4	5	5	5	5	5	4	4	4	4	4	4	4	4	4	5	5	5	5	5	4	5	4	5	4	4	4	4	5	5	5	4	5	5	5	4	4	4	4	4	4	4	4	4	4
5	5	5	5	5	5	5	4	4	4	4	4	4	4	4	4	4	5	4	5	5	4	4	4	4	4	4	5	5	5	2	4	4	5	5	5	4	4	4	4	4	4	4	4	4	4
5	4	4	4	4	5	4	5	4	5	5	5	4	4	5	5	4	5	4	5	5	4	4	4	5	5	5	5	4	4	4	4	3	4	4	5	5	4	5	5	5	4	5	5	5	4
3	4	5	5	4	4	4	5	5	5	5	5	5	5	5	5	5	5	5	5	5	5	5	5	5	5	5	4	4	5	5	5	5	4	4	4	5	5	5	5	5	5	5	5	5	5
5	5	4	5	4	5	4	5	4	5	4	5	4	4	5	4	5	4	5	4	4	4	5	5	5	4	5	4	5	4	5	5	4	5	4	5	5	4	5	4	5	4	5	5	5	4
5	5	5	5	5	4	5	4	5	4	4	4	5	5	4	4	5	5	4	5	5	5	4	4	4	4	4	5	5	5	5	4	4	5	5	4	4	5	4	4	4	5	4	4	4	5
4	5	4	4	5	4	5	4	5	4	5	4	5	5	4	5	4	4	5	4	4	5	4	5	4	5	4	5	4	4	4	4	5	4	5	3	4	5	4	5	4	5	4	4	4	5
3	5	5	4	4	4	5	5	5	4	4	5	5	5	4	4	5	4	5	4	5	5	4	4	5	2	5	5	4	5	4	4	4	4	4	4	5	5	4	4	5	5	5	5	5	5
5	4	4	4	5	5	5	4	4	4	4	4	4	4	4	4	5	4	5	5	5	5	5	4	5	2	5	4	4	4	4	4	4	5	5	5	4	4	4	4	4	4	4	4	4	4
5	5	5	5	4	4	4	5	5	4	5	5	5	5	4	5	4	5	4	5	5	5	4	5	5	5	4	5	5	5	5	4	5	4	4	4	5	5	4	5	5	5	5	5	5	5
5	5	5	4	5	4	4	4	5	5	4	4	5	5	5	4	5	5	4	5	4	5	4	4	5	5	5	5	5	5	4	4	4	5	5	4	4	3	5	4	4	5	4	4	4	5
1	1	1	2	1	1	1	1	1	2	1	1	1	1	2	1	1	2	2	1	2	2	1	2	2	1	1	2	2	2	2	2	2	1	2	2	1	1	2	1	1	2	2	2	2	2
4	3	4	4	5	5	4	4	4	5	5	4	4	4	5	5	5	5	5	5	5	5	5	5	5	5	4	4	4	4	4	4	5	4	5	5	4	4	5	5	4	4	4	4	4	4
5	4	5	4	4	5	5	5	4	4	4	5	4	4	4	4	5	5	5	4	5	2	5	4	5	5	4	5	4	5	4	4	4	5	4	5	5	4	4	4	5	4	5	5	5	4
5	4	5	4	5	5	4	4	4	5	5	4	4	4	5	5	5	5	5	5	5	5	4	5	5	5	5	5	4	5	4	4	5	4	5	5	3	4	5	5	4	4	4	4	4	4
5	5	5	4	5	5	5	4	5	5	4	4	5	5	5	4	5	5	5	5	5	5	5	4	4	5	5	5	5	5	4	5	4	3	3	4	4	5	5	4	4	5	4	4	4	5
4	5	4	5	5	4	5	4	4	5	4	4	4	4	5	4	5	5	5	4	5	5	5	5	5	5	4	4	5	4	5	4	4	3	3	5	4	4	5	4	4	4	4	4	4	4
4	5	4	4	5	5	5	4	4	5	4	4	4	4	5	4	5	5	5	5	5	5	4	5	5	5	5	5	4	4	4	4	4	5	5	5	4	4	5	4	4	4	4	4	4	4
4	5	4	5	4	4	5	5	5	5	5	5	5	5	5	5	5	5	5	5	5	5	5	5	4	5	5	5	4	4	5	2	5	4	4	4	5	5	5	5	5	5	5	5	5	5
5	4	5	5	5	5	5	4	4	5	5	4	4	4	5	5	5	5	5	5	5	4	5	5	5	5	5	4	4	5	5	4	5	4	5	5	4	4	5	5	4	4	4	4	4	4
4	5	4	4	4	4	4	5	5	4	4	5	5	5	4	4	2	5	5	5	5	5	4	5	5	4	5	5	5	4	4	5	4	5	4	4	4	5	5	4	5	5	5	5	5	5
4	5	4	4	4	4	4	5	5	5	2	5	5	5	5	2	5	5	5	4	5	5	5	4	5	5	5	4	5	4	4	4	5	4	4	4	5	5	5	5	5	5	5	5	5	5
2	2	2	2	2	2	2	2	2	2	2	2	2	2	2	2	2	1	1	1	2	2	1	2	1	1	2	2	2	2	2	2	2	2	2	2	2	2	2	2	2	2	2	2	2	2
1	1	1	1	1	1	1	1	1	1	1	1	1	1	1	1	2	1	1	1	1	2	1	1	1	1	2	1	1	1	1	1	1	1	1	1	1	1	1	1	1	1	1	1	1	1
5	5	5	5	4	4	4	5	5	5	5	5	5	5	5	5	5	5	5	5	4	4	4	4	5	5	5	5	5	5	5	4	5	5	5	4	4	4	4	4	5	5	5	5	5	5
5	5	5	5	4	4	4	5	5	5	5	5	5	5	5	5	5	5	5	5	4	4	3	4	5	5	5	5	5	5	5	4	5	5	5	4	4	4	4	4	5	5	5	5	5	5
5	5	4	5	5	5	5	4	4	5	5	5	4	5	4	5	5	5	4	5	5	5	4	5	5	4	5	5	5	4	5	4	5	4	5	5	5	5	4	5	5	4	5	5	5	4
5	4	5	5	4	5	5	5	4	4	5	2	4	4	4	5	5	4	5	5	4	5	5	5	4	5	5	5	4	5	5	4	4	5	5	4	5	5	5	5	4	5	5	5	4	5
5	4	5	5	4	4	5	5	5	4	4	5	5	5	4	4	5	4	5	5	4	4	5	5	4	5	5	5	4	5	5	4	4	5	5	4	4	5	5	5	4	5	5	5	4	5
5	5	4	5	4	4	4	4	5	5	4	5	5	5	5	4	5	5	2	5	4	4	5	4	5	4	5	5	5	4	5	5	5	4	5	4	4	4	5	4	5	4	5	5	5	4
5	5	4	5	4	4	4	5	5	5	5	5	5	5	5	5	5	5	4	5	4	4	4	5	5	4	5	5	5	4	5	5	5	4	5	4	4	4	4	5	5	4	5	5	5	4
5	4	5	5	4	4	5	5	5	5	4	5	5	5	4	2	5	4	5	5	4	4	5	5	4	5	5	5	4	5	5	4	4	5	5	4	4	5	5	5	4	5	5	5	4	5
4	4	4	5	4	5	5	5	4	4	5	5	4	4	4	5	4	4	4	5	4	5	4	4	4	4	5	4	4	4	5	5	4	4	5	4	5	5	4	4	4	4	5	5	4	4
4	5	5	4	4	5	5	5	4	4	4	5	4	3	4	4	4	5	5	4	4	5	5	4	5	5	4	4	5	5	4	5	5	5	4	4	5	5	5	4	5	5	4	4	5	5
4	5	4	5	4	4	4	5	5	5	5	5	5	5	5	5	4	5	4	5	4	4	4	5	5	4	5	4	5	4	5	4	5	4	5	4	4	4	4	5	5	4	5	5	5	4
5	5	4	4	4	2	4	5	4	5	4	5	4	4	5	4	5	5	4	4	4	5	5	5	5	4	4	5	5	4	4	4	5	4	4	4	5	4	5	5	5	4	4	4	5	4
1	2	2	2	1	2	1	2	2	1	2	2	1	2	2	1	2	1	1	2	1	2	1	2	2	2	1	2	1	1	2	1	1	1	2	1	2	2	1	2	2	2	1	2	1	1
5	4	4	4	4	4	4	4	3	4	4	4	4	4	4	4	5	4	4	4	4	4	4	5	4	4	4	5	4	4	4	5	4	4	4	4	4	4	4	5	4	4	4	4	4	4
4	5	4	5	5	5	5	4	5	5	5	4	5	5	5	5	4	5	4	5	3	4	4	5	5	4	5	4	5	4	5	5	5	4	5	3	4	4	4	5	5	4	5	5	5	4
5	4	4	5	5	4	5	5	5	5	4	5	5	4	5	5	5	4	4	5	2	5	4	4	4	4	5	5	5	5	5	4	4	4	5	2	5	4	4	4	4	4	5	5	5	5
4	5	5	4	5	5	4	5	4	5	4	5	4	4	5	4	4	5	5	4	4	4	5	4	5	5	4	4	5	4	5	4	5	5	4	4	4	4	5	4	5	5	4	5	5	4
5	4	5	5	4	4	5	5	5	4	4	5	3	4	5	5	5	4	5	5	4	4	4	4	4	5	5	5	5	5	4	4	4	5	5	4	4	4	4	4	4	5	5	4	5	5
2	5	4	5	4	4	4	4	4	5	5	4	4	5	4	4	4	4	4	5	4	5	5	5	5	4	5	4	4	4	5	5	5	5	4	5	4	5	5	5	4	5	4	5	4	5
5	5	5	5	5	5	5	4	5	4	4	4	5	5	4	4	4	4	5	4	4	4	5	5	5	5	5	5	5	5	5	4	4	4	4	4	4	5	5	5	5	5	5	4	5	5
5	5	5	5	4	4	5	4	4	4	4	4	4	4	4	4	5	4	5	5	5	5	5	5	3	4	5	5	5	4	5	4	5	5	5	5	5	5	5	3	4	5	5	4	4	5
5	5	4	5	4	5	4	5	5	4	4	5	5	5	4	4	5	5	4	5	5	5	5	4	5	5	4	5	5	5	4	4	5	5	5	5	5	5	4	5	5	4	5	4	5	4
5	5	5	4	4	4	5	4	4	4	4	4	4	4	4	3	5	5	5	4	5	4	5	5	4	4	5	5	4	4	5	5	4	4	5	4	5	5	5	4	4	5	5	5	4	5
5	2	4	5	5	5	4	4	4	5	5	4	4	4	5	5	5	5	5	4	5	5	4	4	5	5	4	5	5	5	4	4	4	4	5	5	4	4	4	5	5	4	5	4	5	4
4	5	4	4	4	4	4	5	5	5	5	5	5	5	5	5	4	5	4	4	4	4	4	4	5	4	4	4	5	4	4	5	4	4	4	4	4	4	4	5	4	4	4	5	4	4
2	2	1	2	2	2	1	2	2	1	2	2	1	2	2	1	2	1	1	2	1	2	1	2	2	2	1	2	1	1	2	1	2	2	1	2	2	1	2	2	2	1	2	1	1	2
5	4	5	4	5	5	5	4	4	4	4	4	4	4	4	4	5	4	5	4	5	5	5	4	4	5	4	5	4	5	4	4	4	4	5	5	5	5	4	4	5	4	5	4	5	4
5	5	4	5	4	4	4	5	5	5	5	5	5	5	5	5	5	5	4	5	4	4	4	4	5	4	5	5	5	4	5	4	5	5	4	4	4	4	4	5	4	5	5	4	4	5
4	4	5	4	4	5	5	5	4	4	4	5	4	4	4	4	4	4	5	4	4	5	5	5	4	5	4	4	4	5	4	4	4	4	4	5	5	5	5	4	5	4	4	4	5	4
4	4	4	5	3	3	3	4	4	4	5	4	4	4	4	5	4	4	3	4	5	4	4	5	4	5	4	4	4	4	5	5	4	4	5	4	4	4	5	4	5	4	4	5	4	5
4	3	5	4	4	4	3	5	5	4	5	5	5	5	4	5	4	4	4	5	4	4	5	5	4	4	4	4	3	5	4	4	5	5	4	4	4	5	5	4	4	4	4	4	5	4
5	4	4	4	4	4	4	5	5	5	2	5	5	5	5	4	5	4	4	4	5	4	4	4	5	5	5	5	4	4	4	5	4	4	5	4	5	4	4	5	5	5	5	5	4	4
4	4	5	4	5	4	4	4	5	5	5	4	5	5	5	5	4	4	4	5	4	4	4	5	5	5	5	4	4	5	4	4	5	5	4	4	4	4	5	5	5	5	4	4	5	4
4	5	5	4	4	5	4	5	4	5	5	5	4	4	5	5	4	5	4	5	5	5	5	4	5	4	5	4	5	5	4	5	5	5	5	5	5	5	4	5	4	5	4	5	5	4
2	3	1	2	2	2	2	1	2	2	2	2	2	1	1	2	1	2	3	2	1	2	1	2	1	1	2	2	1	1	2	2	2	2	1	2	1	1	2	1	1	2	2	2	1	2
5	3	4	5	5	5	4	4	4	5	5	4	4	4	5	5	5	5	5	5	4	3	5	4	3	4	5	5	4	4	5	5	5	5	4	5	4	5	4	3	4	5	5	5	4	5
5	5	4	5	4	4	4	5	5	5	5	5	5	5	5	5	5	5	4	5	4	4	4	4	5	4	5	5	5	4	5	5	5	5	4	4	4	4	4	5	4	5	5	5	4	5
5	4	5	5	3	4	4	4	5	5	5	4	5	5	5	5	5	4	5	5	3	4	4	4	4	5	5	5	4	5	5	5	5	5	3	4	4	4	4	4	5	5	5	5	5	5
